# Supplementary material for: Catheter-Directed Therapies in Patients with Pulmonary Embolism: Predictive Factors of In-Hospital Mortality and Long-Term Follow-Up
Source: J Clin Med. 2021 Oct 14;10(20):4716. doi: 10.3390/jcm10204716 (PMC8537142; doi:10.3390/jcm10204716)
Supplement: Supplementary file 1 [file jcm-10-04716-s001.zip]

Archive with 1 entries (1 files):
- jcm-1390983-supplementary.pdf
